# Supplementary material for: Bacterial Biomarkers of the Oropharyngeal and Oral Cavity during SARS-CoV-2 Infection
Source: Microorganisms. 2023 Nov 4;11(11):2703. doi: 10.3390/microorganisms11112703 (PMC10673573; doi:10.3390/microorganisms11112703)
Supplement: Supplementary file 1 [file microorganisms-11-02703-s001.zip › SupplementaryTableS1.xlsx]

## Sheet: Table_S1
Covid	Sample ID	Original sample conc, (ng/µL)	260/280	Covid	Sample ID	Original sample conc, (ng/µL)	260/280
COVID -	1	28.3	1.89	COVID +	1	0.708	1.55
COVID -	2	4.2	2.21	COVID +	2	2.56	1.59
COVID -	3	5.96	2.45	COVID +	3	13.2	1.95
COVID -	4	0.1	1.59	COVID +	4	3.54	1.74
COVID -	5	14.9	1.83	COVID +	4	2.45	1.94
COVID -	6	0.692	1.89	COVID +	5	3.87	1.95
COVID -	7	15.2	1.84	COVID +	6	0.1	4.56
COVID -	8	Out of range	1.27	COVID +	7	9.08	1.89
COVID -	9	4.68	1.18	COVID +	8	18.4	1.86
COVID -	10	Out of range	1.93	COVID +	9	0.708	1.41
COVID -	11	0.596	0.4	COVID +	10	4.72	1.95
COVID -	12	Out of range	3.4	COVID +	11	3.04	1.53
COVID -	13	12.8	1.81	COVID +	12	15.2	1.79
COVID -	14	Out of range	1.61	COVID +	13	0.7	1.44
COVID -	15	Out of range	0.51	COVID +	14	10.2	1.7
COVID -	16	0.54	0.29	COVID +	15	0.776	1.35
COVID -	17	Out of range	1.6	COVID +	16	0.672	1.41
COVID -	18	Out of range	1.19	COVID +	17	31.8	1.79
COVID -	19	Out of range	1.17	COVID +	18	2.91	1.73
COVID -	20	0.58	1.52	COVID +	19	50.8	1.81
COVID -	21	Out of range	1.58	COVID +	20	2.44	2.21
COVID -	22	0.532	1.13	COVID +	21	13.2	1.89
COVID -	23	0.84	2.69	COVID +	22	0.564	2.58
COVID -	24	1.78	1.94	COVID +	23	0.424	0.93
COVID -	25	4.6	1.75	COVID +	24	5.28	1.81
COVID -	26	Out of range	1.06	COVID +	25	2.76	1.87
COVID -	27	Out of range	3.36	COVID +	26	7.4	1.96
COVID -	28	Out of range	0.59	COVID +	27	4.6	1.74
COVID -	29	Out of range	0.74	COVID +	28	0.588	2.57
COVID -	30	Out of range	0.93	COVID +	29	3.78	2.31
COVID -	31	Out of range	1	COVID +	30	9.64	2.2
COVID -	32	Out of range	1.41	COVID +	31	Out of range	2.39
COVID -	33	Out of range	1.38	COVID +	32	4	2.07
COVID -	34	Out of range	78.39	COVID +	33	3.38	2.14
COVID -	35	0.496	1.36	COVID +	34	5.68	1.88
COVID -	36	Out of range	4.82	COVID +	35	47.2	1.91
COVID -	37	0.4	3.42	COVID +	36	12.2	1.98
COVID -	38	Out of range	-3.92	COVID +	37	6.2	1.9
COVID -	39	Out of range	1.23	COVID +	38	1.59	2.19
COVID -	40	Out of range	1.11	COVID +	39	1.94	1.84
COVID -	41	10.5	2.14	COVID +	40	0.884	1.4
COVID -	42	Out of range	49.79	COVID +	41	2.91	1.73
COVID -	43	Out of range	14.97	COVID +	42	6.6	1.78
COVID -	44	Out of range	12.89	COVID +	43	16.9	1.8
COVID -	45	0.448	-5.07	COVID +	44	1.18	1.7
COVID -	46	2.55	3.57	COVID +	45	10.1	1.91
COVID -	47	Out of range	-6.64	COVID +	46	1.4	1.5
COVID -	48	Out of range	-1.25	COVID +	47	2.63	1.84
COVID -	49	Out of range	-3.22	COVID +	48	2.54	2.03
COVID -	50	Out of range	-1	COVID +	49	34.9	1.87
COVID -	51	Out of range	1.05	COVID +	50	25.2	1.87
COVID -	52	Out of range	-0.26	COVID +	51	54.4	1.85
COVID -	53	7.08	2.02	COVID +	52	2.62	1.93
COVID -	54	Out of range	0.93	COVID +	53	2.2	1.79
COVID -	55	0.784	3.99	COVID +	54	1.93	2.49
COVID -	56	Out of range	3.31	COVID +	55	1.32	2.38
COVID -	57	1.07	1.66	COVID +	56	2.71	1.51
COVID -	58	0.428	1.76	COVID +	57	1.92	1.65
COVID -	59	2.12	1.64	COVID +	58	2.45	2.08
COVID -	60	0.604	2.12	COVID +	59	11.4	1.82
COVID -	61	6.48	1.92	COVID +	60	6.6	1.9
COVID -	62	Out of range	1.84	COVID +	61	1.68	1.82
COVID -	63	1.22	2.93	COVID +	62	0.812	2.29
COVID -	64	8.8	1.82	COVID +	63	1.42	2.07
COVID -	65	1.16	3.73	COVID +	64	Out of range	1.77
COVID -	66	2.21	1.8	COVID +	65	Out of range	3.28
COVID -	67	0.976	1.76	COVID +	66	3.27	1.75
COVID -	68	Out of range	2.03	COVID +	67	4.08	2.56
COVID -	69	3.87	2.05	COVID +	68	16.7	1.91
COVID -	70	0.404	1.52	COVID +	69	2.14	1.98
COVID -	71	0.424	1.15	COVID +	70	1.34	2.64
COVID -	72	0.432	1.67	COVID +	71	0.552	1.95
COVID -	73	Out of range	2.39	COVID +	72	8.24	1.81
COVID -	74	0.844	1.37	COVID +	73	0.796	1.62
COVID -	75	Out of range	1.84	COVID +	74	17.3	1.85
COVID -	76	0.996	1.59	COVID +	75	1.14	1.55
COVID -	77	3.6	1.12	COVID +	76	1.55	1.68
COVID -	78	8.2	1.46	COVID +	77	1.42	1.85
COVID -	79	3.1	1.29	COVID +	78	4.44	2
COVID -	80	20	1.54	COVID +	79	3.16	1.5
COVID -	80	3.5	1.36	COVID +	80	2.29	1.8
COVID -	82	2.8	1.5	COVID +	81	10.7	1.64
COVID -	83	3	1.81	COVID +	82	11	1.99
COVID -	84	2.2	1.65	COVID +	83	5.2	1.62
COVID -	85	5.5	2	COVID +	84	0.868	1.61
COVID -	86	2.5	2.13	COVID +	85	4.16	2.08
COVID -	87	5	1.96	COVID +	86	0.824	1.54
COVID -	88	3.94	1.5	COVID +	87	2.26	1.73
COVID -	89	3.27	1.95	COVID +	88	6.08	2.4
COVID -	90	5.12	1.93	COVID +	89	3.37	2.1
COVID -	91	1.56	2.72	COVID +	90	4.28	1.76
COVID -	92	1.29	1.6	COVID +	91	3.87	2.05
COVID -	93	Out of range	1.41	COVID +	92	0.716	1.88
COVID -	94	0.788	1.31	COVID +	93	8.92	1.68
COVID -	95	0.596	3.18	COVID +	94	7.64	1.84
COVID -	96	0.612	1.42	COVID +	95	13.3	2.02
COVID -	97	2.34	1.8	COVID +	96	1.79	1.93
COVID -	98	0.52	1.31	COVID +	97	3.04	2.09
COVID -	99	0.728	1.46	COVID +	98	14.4	1.84
COVID -	100	7.4	2.08	COVID +	99	1.88	1.97
				COVID +	100	0.764	2.44
				COVID +	101	10.5	1.94
				COVID +	102	11.5	1.87
				COVID +	103	5.08	1.68
				COVID +	104	0.768	2.02
				COVID +	105	1.46	2.9
				COVID +	106	3.94	1.87
				COVID +	107	Out of range	2.58
				COVID +	108	13	1.94
				COVID +	109	7.92	1.8
				COVID +	110	3.17	1.9
				COVID +	111	4.2	2.24
				COVID +	112	5.44	1.84
				COVID +	113	0.644	1.75
				COVID +	114	1.02	1.56
				COVID +	115	5.96	1.86
				COVID +	116	46.4	1.84
				COVID +	117	4.6	1.96
				COVID +	118	6.08	1.74
				COVID +	119	Out of range	1.48
				COVID +	120	11.7	2.01
				COVID +	121	9.12	1.9
				COVID +	122	11.7	1.81
				COVID +	123	10.6	2.04
				COVID +	124	15.1	1.95
				COVID +	125	4	2.12
				COVID +	126	3.42	2.33
				COVID +	127	2.86	3
				COVID +	128	1.2	3.27
				COVID +	129	19	1.98
				COVID +	130	0.452	2.02
				COVID +	131	8.6	2.06
				COVID +	132	3.65	1.72
				COVID +	133	3.72	1.74
				COVID +	134	15.5	1.86
				COVID +	135	17.1	1.93
				COVID +	136	7.52	2.09
				COVID +	137	0.992	1.7
				COVID +	138	8.92	1.89
				COVID +	139	1.16	1.72
				COVID +	140	Out of range	2.04
				COVID +	141	6.4	1.89
				COVID +	142	32.4	1.82
				COVID +	143	6.32	1.93
				COVID +	144	10.6	1.92
				COVID +	145	4.32	2.36
				COVID +	146	23.2	1.92
				COVID +	147	0.596	2.93
				COVID +	148	13.8	1.86
				COVID +	149	2.47	2.01
				COVID +	150	38.2	1.88
				COVID +	151	6	1.75
				COVID +	152	6.88	1.86
				COVID +	153	1.93	1.58
				COVID +	154	1.38	3.66
				COVID +	155	1.27	2.17
				COVID +	156	4.84	2.24
				COVID +	157	2.64	3.04
				COVID +	158	0.848	-0.71
				COVID +	159	Out of range	1.72
				COVID +	160	4.36	2.28
				COVID +	161	1.54	1.57
				COVID +	162	0.668	4.82
				COVID +	163	15	1.9
				COVID +	164	1.23	2.82
				COVID +	165	15.9	1.96
				COVID +	166	3.82	2.36
				COVID +	167	1.71	14.95
				COVID +	168	6.28	2.36
				COVID +	169	31.2	1.97
				COVID +	170	3.02	3.45
				COVID +	171	9.32	2.08
				COVID +	172	2.74	3.3
				COVID +	173	1.89	2.5
				COVID +	174	11.5	1.87
				COVID +	175	38.6	1.89
				COVID +	176	2.29	1.59
				COVID +	177	12.4	1.87
				COVID +	178	4.84	1.96
				COVID +	179	1.37	19.1
				COVID +	180	4.64	1.82
				COVID +	181	5.32	2.09
				COVID +	182	5.88	1.74
				COVID +	183	49.6	1.84
				COVID +	184	24.3	1.84
				COVID +	185	5.88	1.81
				COVID +	186	38.3	1.82
				COVID +	187	8.4	2.03
				COVID +	188	Out of range	1.58
				COVID +	189	6.6	2.32
				COVID +	190	2.32	1.69
				COVID +	191	13.5	1.89
				COVID +	192	17.4	1.89
				COVID +	193	4.28	1.95
				COVID +	194	4.12	2.27
				COVID +	195	10.3	2
				COVID +	196	26.2	1.92
				COVID +	197	9.4	2.01
				COVID +	198	15.4	2.05
				COVID +	199	2.37	2.2
				COVID +	200	0.86	2.14
Table S1. Data measured after extraction of gargal DNA, measured at Qubit™ using the Invi-trogen™ Qubit™ 1X dsDNA Broad Range (BR) protocol (ThermoFischer Scientific.).
