# Supplementary material for: Bacterial Biomarkers of the Oropharyngeal and Oral Cavity during SARS-CoV-2 Infection
Source: Microorganisms. 2023 Nov 4;11(11):2703. doi: 10.3390/microorganisms11112703 (PMC10673573; doi:10.3390/microorganisms11112703)
Supplement: Supplementary file 1 [file microorganisms-11-02703-s001.zip › SupplementaryTableS2.xlsx]

## Sheet: Table_S2
Covid	Sample ID	DADA2 pipline
		input	filtered	denoisedF(a)	denoisedR(b)	merged(c)	nonchim(d)
COVID -	1	172420	170539	169401	169808	168706	63583
COVID -	10	263549	260460	259348	259714	258639	101214
COVID -	11	257894	255268	254251	254431	253446	93021
COVID -	12	258107	255408	254412	254669	253699	88405
COVID -	13	317997	314214	312764	313421	312043	114845
COVID -	14	315143	311633	309963	310548	308931	123352
COVID -	15	342225	338573	337723	337936	337104	125835
COVID -	16	47275	46444	45356	46110	45057	20275
COVID -	17	308485	304892	303861	303994	302988	105183
COVID -	18	143005	141194	140427	140564	139818	64499
COVID -	19	260311	257058	255824	256305	255097	108113
COVID -	2	182912	180905	179690	180157	178970	74302
COVID -	20	182266	180262	179107	179581	178452	64235
COVID -	21	309307	305833	305018	304709	303922	153906
COVID -	22	239432	236604	235329	235968	234719	93885
COVID -	24	202541	200194	199213	199443	198503	73637
COVID -	25	123252	121695	120393	121060	119800	51159
COVID -	27	253642	250555	249638	249883	249001	87979
COVID -	28	134245	132778	132012	132432	131690	49657
COVID -	29	350193	346571	344946	345558	343964	136018
COVID -	3	180054	177985	177152	177345	176539	65274
COVID -	30	166233	164411	162789	163450	161856	67593
COVID -	31	256299	253222	251994	252326	251136	92610
COVID -	32	204615	202459	202018	202064	201661	69661
COVID -	33	233615	229799	228737	229139	228105	93498
COVID -	34	224070	221476	220525	220881	219948	80997
COVID -	35	229846	227337	226253	226189	225139	82379
COVID -	36	335815	331951	330032	330730	328873	130053
COVID -	37	259396	256334	255278	255447	254419	77494
COVID -	38	267266	264497	262981	263451	261962	111088
COVID -	39	136860	135343	134193	134508	133375	40043
COVID -	4	269754	266893	265856	265778	264779	92632
COVID -	40	300308	296874	295665	295957	294771	109976
COVID -	41	192348	190395	189246	189681	188564	76538
COVID -	42	172764	170738	169699	170088	169082	61823
COVID -	43	246190	242826	241758	242267	241232	93686
COVID -	44	223219	220505	219627	219641	218786	85927
COVID -	45	216651	213485	212514	212644	211699	73931
COVID -	46	174923	172905	171931	172330	171384	76530
COVID -	47	197285	195074	194237	194585	193776	82370
COVID -	48	185275	183104	182305	182537	181760	68730
COVID -	5	293497	290110	289162	289602	288681	125943
COVID -	51	143477	141624	140755	141118	140273	54335
COVID -	52	143407	141290	140644	140536	139932	51630
COVID -	53	276528	273509	271993	272398	270934	98497
COVID -	54	143797	142144	141273	141385	140561	54614
COVID -	55	178067	176170	174854	175275	173985	63863
COVID -	56	161250	158853	158129	158363	157674	59641
COVID -	57	127295	125735	124637	124985	123921	47087
COVID -	58	64062	62942	62224	62601	61913	25502
COVID -	59	180448	178503	177255	177846	176624	57562
COVID -	6	244628	242052	240970	241088	240035	83097
COVID -	60	133375	131765	130903	131114	130282	40940
COVID -	61	219541	217039	215761	216102	214881	84846
COVID -	62	246320	242276	241396	241460	240605	90647
COVID -	65	218657	216365	215448	215727	214832	70709
COVID -	66	144267	142484	141836	142034	141422	65069
COVID -	67	156738	155049	154164	154621	153761	51048
COVID -	68	178658	176529	176059	176173	175729	64751
COVID -	69	203064	200744	199308	199904	198515	69805
COVID -	7	278105	274919	273777	274108	273021	106501
COVID -	70	187126	184961	183875	184573	183515	68603
COVID -	72	250678	247922	246546	246870	245555	88247
COVID -	73	152976	151208	150242	150306	149382	56318
COVID -	74	290609	286996	286399	286370	285798	106756
COVID -	75	431984	427212	425464	425592	423885	138737
COVID -	76	269479	266464	265415	265520	264497	103168
COVID -	77	254758	252111	250442	250874	249253	91181
COVID -	78	208859	206494	205374	205742	204645	82892
COVID -	79	167829	166003	165078	165571	164679	72485
COVID -	8	309952	306577	305531	305857	304851	113628
COVID -	80	215850	213461	212472	212814	211847	80289
COVID -	81	237036	234401	233322	233546	232502	102209
COVID -	9	271849	268898	267632	268171	266941	104911
COVID +	1	399365	395771	393947	394484	392739	133432
COVID +	10	114500	113569	112843	113272	112558	53881
COVID +	100	96676	95849	95368	95508	95036	29784
COVID +	101	121209	120136	119137	119432	118460	42606
COVID +	102	106209	105243	104642	104695	104137	38929
COVID +	103	147613	146246	146010	146083	145868	82221
COVID +	104	176909	175356	174469	174747	173870	62703
COVID +	105	107281	106329	105548	105680	104909	33156
COVID +	106	217918	215901	214838	215355	214305	66920
COVID +	107	181400	179761	179190	179399	178851	90179
COVID +	108	129544	128386	127248	127750	126644	49509
COVID +	109	112254	111231	110493	110826	110102	38343
COVID +	11	111879	110956	110004	110547	109622	55915
COVID +	110	127444	126288	125447	125829	125002	43875
COVID +	112	164702	163312	162769	162733	162197	43358
COVID +	113	144996	143799	143063	143094	142372	47248
COVID +	114	163851	162417	161439	161466	160507	54472
COVID +	115	371821	368393	366020	366830	364498	142785
COVID +	116	123966	122884	122064	122366	121559	51542
COVID +	117	119291	118175	117566	117749	117168	50906
COVID +	118	125538	124462	123905	124259	123715	48436
COVID +	119	117313	116245	116106	116196	116064	63045
COVID +	12	197735	195982	194660	195233	193951	78553
COVID +	120	155365	154076	153431	153466	152838	51360
COVID +	121	134765	133506	132953	133040	132516	46650
COVID +	122	164475	163032	162151	162365	161508	53850
COVID +	123	198779	196979	196471	196681	196194	106145
COVID +	124	195877	194142	193402	193415	192695	78303
COVID +	125	226862	224907	223747	224058	222907	84462
COVID +	126	134583	133384	132331	132730	131694	43747
COVID +	127	141462	140251	139364	139430	138567	47384
COVID +	128	148849	147537	146703	146754	145955	51934
COVID +	129	116593	115514	115001	114972	114470	32554
COVID +	13	154695	153421	151809	152635	151068	55301
COVID +	131	184419	182703	181548	181469	180335	53435
COVID +	132	147081	145739	144373	144913	143573	45063
COVID +	133	270929	268475	267146	267615	266315	124336
COVID +	134	331180	328213	327057	327299	326177	116488
COVID +	135	430960	427131	425097	426004	423998	149999
COVID +	137	166334	164914	164273	164291	163671	54325
COVID +	138	120071	119014	118413	118486	117901	40875
COVID +	139	198436	196653	195713	195973	195048	71522
COVID +	14	97383	96533	95917	96242	95648	36350
COVID +	140	176539	174877	174171	174273	173584	61610
COVID +	141	160501	158967	158135	158423	157612	63154
COVID +	142	193136	191324	190094	190506	189307	74966
COVID +	143	149479	148189	147628	147635	147086	55982
COVID +	144	153822	152426	151481	151865	150942	69479
COVID +	145	174449	172770	171796	171940	171006	52278
COVID +	147	158393	156941	156051	156083	155212	51947
COVID +	148	184415	182784	181837	182085	181149	56934
COVID +	149	178023	176449	175808	175591	174962	65939
COVID +	15	202653	200928	199765	200327	199193	67530
COVID +	150	118160	117081	116023	116187	115197	49150
COVID +	151	125259	124092	123156	123300	122396	55025
COVID +	152	158618	157224	156693	156646	156120	52814
COVID +	153	219393	217365	216325	216679	215656	72654
COVID +	154	176977	175409	174664	174968	174234	63452
COVID +	155	182136	180608	180013	180298	179715	65698
COVID +	156	193284	191536	190784	190680	189942	51514
COVID +	157	178632	177042	175596	176037	174623	76191
COVID +	158	235310	233275	232505	232187	231430	87028
COVID +	16	164213	162858	161554	162143	160893	81915
COVID +	160	52396	51852	51242	51623	51021	27086
COVID +	161	164334	162757	162316	162346	161933	82147
COVID +	164	180827	179324	177568	178202	176547	61590
COVID +	165	283193	280744	278314	279747	277399	86589
COVID +	166	138820	137504	135904	136769	135217	61987
COVID +	167	120755	119695	118556	119137	118031	41362
COVID +	168	144288	142941	141535	142127	140751	55970
COVID +	169	119867	118797	117565	118242	117048	50122
COVID +	17	205017	203375	201670	202427	200777	88415
COVID +	170	142587	141397	139913	140778	139324	51181
COVID +	171	69839	69143	68535	68900	68304	29583
COVID +	173	104303	103375	101724	102524	100917	44787
COVID +	174	89322	88456	87817	87978	87383	29182
COVID +	175	65686	65072	63928	64652	63541	25114
COVID +	176	143862	142730	141634	142079	141011	50575
COVID +	177	370244	366673	366165	365985	365539	154961
COVID +	178	309361	306659	305443	305819	304610	99957
COVID +	179	218633	216648	214987	215450	213827	65395
COVID +	18	125022	123944	123034	123566	122683	48357
COVID +	180	245587	243455	242257	242357	241175	92862
COVID +	181	207281	205409	203936	204457	203025	55716
COVID +	183	579887	574724	572985	573259	571586	221193
COVID +	184	226763	224779	223665	224326	223232	76429
COVID +	185	237319	234967	233993	234114	233185	113879
COVID +	186	185395	183808	182746	183218	182174	76550
COVID +	187	246973	244673	244070	244223	243638	106901
COVID +	188	245036	242921	241754	242139	240994	87848
COVID +	189	345224	341833	340156	340788	339154	120445
COVID +	19	94797	94015	93261	93525	92795	36657
COVID +	190	215145	213156	211661	212117	210647	83441
COVID +	191	206485	204529	203351	203729	202593	74390
COVID +	192	267979	265572	263913	264597	262984	95111
COVID +	2	121789	120737	119755	120178	119225	44130
COVID +	20	76070	75464	74763	75133	74445	25591
COVID +	21	191867	190126	189269	189418	188611	83109
COVID +	22	197054	195355	194085	194557	193329	70022
COVID +	23	110233	109303	108571	109051	108346	43858
COVID +	24	187889	186294	183944	185336	183017	66946
COVID +	25	176937	175273	174220	174582	173563	72417
COVID +	26	95466	94618	93228	94021	92664	40835
COVID +	27	206846	204937	203920	204024	203048	80512
COVID +	28	75084	74317	73589	73986	73279	26946
COVID +	29	231629	229624	228154	228885	227454	118370
COVID +	3	274429	272002	270041	270751	268857	121440
COVID +	30	123351	122242	120640	121595	120030	57346
COVID +	31	92809	92046	91609	91734	91318	41386
COVID +	32	84462	83741	83087	83357	82725	45462
COVID +	33	144774	143403	142399	142775	141794	43231
COVID +	34	255705	253527	251813	252589	250919	104557
COVID +	35	155095	153686	151867	152748	150983	60367
COVID +	36	105197	104335	103585	103869	103142	46929
COVID +	37	111594	110618	109494	110225	109146	52784
COVID +	38	195616	193942	193520	193474	193078	88729
COVID +	39	150931	149623	148233	148544	147206	58292
COVID +	4	188941	187280	186140	186553	185455	91316
COVID +	40	118522	117506	116734	117077	116337	50275
COVID +	41	198923	197269	196375	196445	195574	82823
COVID +	42	139225	137962	137041	137294	136401	53744
COVID +	43	188981	187231	185599	185910	184341	79096
COVID +	44	171461	169968	169299	169508	168866	84461
COVID +	45	175506	174013	173124	173567	172703	62305
COVID +	46	188043	186416	185738	186061	185404	82435
COVID +	47	209935	208360	206721	207632	206042	77599
COVID +	48	175756	174255	173417	173835	173037	84088
COVID +	49	216811	214877	213772	214183	213106	94675
COVID +	5	245346	243321	242268	242815	241782	125984
COVID +	50	150423	149165	148017	148496	147403	57536
COVID +	51	185662	184087	182293	183320	181595	79778
COVID +	52	27117	26625	25952	26314	25676	11172
COVID +	53	100982	100209	99501	99731	99037	31023
COVID +	54	110305	109306	108569	108729	108027	47264
COVID +	55	155364	154033	152784	153412	152193	51076
COVID +	56	177516	176050	175078	175579	174630	68595
COVID +	57	127792	126634	125236	125955	124596	57685
COVID +	58	199092	197536	196650	197187	196320	92968
COVID +	6	144607	143319	141831	142683	141229	47084
COVID +	60	175685	174325	173059	173459	172214	53958
COVID +	61	94966	94128	92832	93661	92409	41098
COVID +	62	145455	144118	143049	143398	142370	64982
COVID +	63	192905	183438	181082	182185	180013	81673
COVID +	64	168603	167171	166296	166717	165863	53892
COVID +	65	228448	226633	225490	225873	224775	88143
COVID +	66	90047	89195	88092	88707	87642	46908
COVID +	67	171568	170112	169173	169448	168531	62595
COVID +	68	90699	89957	89173	89603	88852	43728
COVID +	69	141341	139900	138959	139314	138403	59877
COVID +	7	173783	172349	171360	171578	170623	53974
COVID +	70	160087	158618	158070	158265	157723	67125
COVID +	71	316706	314122	311847	312938	310705	114371
COVID +	72	116608	115653	114625	115184	114178	46413
COVID +	73	87589	86765	85761	86208	85247	36333
COVID +	74	166749	165257	163884	164385	163090	74820
COVID +	75	247878	245630	243967	244665	243039	106142
COVID +	76	166320	164887	163579	163978	162704	62881
COVID +	77	150624	149420	148108	148925	147637	48050
COVID +	78	144313	142931	141819	142480	141406	60607
COVID +	79	109207	108235	106855	107820	106486	40326
COVID +	8	180137	178666	177280	177761	176421	79746
COVID +	80	144989	143515	142964	143079	142552	70753
COVID +	81	57599	57028	56151	56555	55741	22540
COVID +	82	222045	220088	218750	218680	217375	61408
COVID +	83	172043	170601	169283	169355	168061	54295
COVID +	84	217131	215274	213958	214402	213112	53389
COVID +	85	176413	174838	173679	174022	172873	52991
COVID +	86	175984	174437	173231	173553	172368	53366
COVID +	87	293234	290585	288883	289109	287433	91833
COVID +	88	136096	134870	134098	134326	133572	52530
COVID +	89	189917	188285	187397	187543	186681	58511
COVID +	9	139647	138429	137301	137851	136745	43897
COVID +	90	108089	107209	106266	106662	105729	29279
COVID +	91	199074	197171	195690	196314	194879	67419
COVID +	92	136048	134956	134413	134428	133901	57276
COVID +	93	134377	133141	132610	132552	132035	51449
COVID +	94	85302	84531	84157	84214	83854	37403
COVID +	95	124871	123747	123250	123268	122782	44950
COVID +	96	130925	129745	128977	129058	128306	51802
COVID +	97	113598	112539	111746	111889	111118	45622
COVID +	98	117010	115929	115051	115311	114473	48119
COVID +	99	123184	122050	121353	121412	120734	35152
Table S2. Sequencing results and number of remaining sequences with each step of data pro-cessing from the DADA2 pipeline. (a)denoisedF: number of reads remaining for Forward (F) files after the modeling and sequencing error correction (denoising). (b)denoisedR: number of reads remaining for Reverse (R) files after the modeling and sequencing error correction (denoising). (c)merged: number of rea…
